# Supplementary material for: The Absence of Gasdermin D Reduces Nuclear Autophagy in a Cecal Ligation and Puncture-Induced Sepsis-Associated Encephalopathy Mouse Model
Source: Brain Sci. 2023 Mar 11;13(3):478. doi: 10.3390/brainsci13030478 (PMC10046561; doi:10.3390/brainsci13030478)
Supplement: Supplementary file 1 [file brainsci-13-00478-s001.zip]

Archive with 1 entries (1 files):
- brainsci-2216591-supplementary.pdf
